# Supplementary material for: Dissemination of information in event-based surveillance, a case study of Avian Influenza
Source: PLoS One. 2023 Sep 5;18(9):e0285341. doi: 10.1371/journal.pone.0285341 (PMC10479896; doi:10.1371/journal.pone.0285341)
Supplement: S4 Table — (CSV) [file pone.0285341.s004.csv]

id	source
1	Taiwan News
2	The Poultry Site
3	Informante.web
4	The Namibian
5	PADI-web
6	Arab Times
7	Down To Earth Magazine
8	DesMoinesRegister.com
9	Sentinel and Enterprise
10	Pioneer Press
11	Austin Herald
12	Star Tribune
13	CIDRAP
14	OIE
15	FarmingUK
16	Brussels Times
17	WATTAgNet
18	Grand Forks Herald
19	Deccan Herald
20	Bhutan Vet Auth
21	Kuensel
22	Financial Express
23	India Today
24	Xinhua
25	Telegraph India
26	The New Indian Express
27	Times of India
28	Press Trust of India
29	Business Standard
30	Bulgaria Vet Auth
31	SeeNews
32	Bulgarian Focus Information Agency
33	The Sofia Globe
34	Bulgarian National Television
35	Novinite.com (Sofia News Agency)
36	Channel NewsAsia
37	Avian Flu Diary
38	Reuters
39	Focus News
40	Devdiscourse
41	Focus radio BG
42	Focus Taiwan
43	Feedstuffs
44	Khmer Times
45	Medibulletin
46	Foodnavigator
47	Kathmandu Post
48	Setopati
49	Global Times
50	Shine News
51	The Cambodia Daily
52	NYOOOZ
53	Delmarva Now
54	The Himalayan Times
55	Dr K. Tiwari Municipal Veterinary Service
56	Nepali Sansar
57	Prensa Latina
58	FluTrackers
59	Hindustantimes
60	Vietnam Plus
61	Daily Pioneer
62	Yahoo News
63	The Hindu
64	News Nation
65	Patna Zoo Director
66	Odisha Television Ltd
67	Cuttack Chief Veterinary Officer Dr Behera
68	India District Animal Husbandry
69	Animal Disease Research Laboratory of Cuttack
70	UAE Ministery of Climate Change and Environment
71	OrissaPOST
72	Nepal 24 hours
73	The Borneo Post
74	The Edge Markets MY
75	MercoPress
76	Chief of Department of Livestock Services Dr Raya
77	PLUS TV Africa
78	New Era LIVE
79	WNAX
80	SC Times
81	AG Week
82	Associated Press
83	Outbreak News Today
84	Duluth News Tribune
85	Farms.com
86	West Central Tribune
87	The Globe
88	Superior Telegram
89	NDTV
90	Tribune India
91	Namibia Vet Auth
92	African Daily Voice
93	Namibian Government
94	Department of Livestock Servicies
95	allAfrica
96	The Punch
97	Premium Times
98	Daily Trust
99	VnExpress International
100	News Agency of Nigeria
101	The Eagle Online
102	Odisha Bytes
103	CBS Minnesota
104	India Blooms
105	Haaretz
106	KFGO News
107	Inquirer.net
108	Times of Israel
109	ArabianBusiness
110	Center for Food Safety of Honk Kong
111	Gulf Business News
112	Gulf Today
113	Deccan Chronicle
114	Express.co.uk
115	Financial Tribune
116	Patna Daily
117	Cell Host & Microbe
118	Digital Globalist
119	Pragativadi
120	Independant.ie
121	The Strait Times
122	Trust.org
123	Agriculture.com
124	Physician's Weekly
125	WSAU
126	WHTC News
127	Agriland
128	The Malaysian Insight
129	Free Malaysia Today
130	The Sun Daily
131	MalayMail
132	The Star Online
133	Salisbury Daily Times
134	Delmarva Public Radio
135	Saudi Press Agency
136	Saudi Gazette
137	Korea Herald
138	Yonhap News
139	Bureau of Animal and Plant Health Inspection and Quarantine (Taiwan)
140	Gulf News
141	Lovin Dubai
142	Khaleej Times
143	UAE Environmental Ministry
144	Emirates247
145	Odisha News Insight
146	Portland Press Herald
147	Martha\'s Vineyard News
148	Times Record
149	NECN
150	Charlotte Observer
151	The Boston Globe
152	Durham Herald Sun
153	Phys.org
154	MENAFN
155	China.org.cn
156	A farmer
157	Acting Chief Veterinary Officier
158	Al-Rai Daily
159	Bangladesh Vet Auth
160	Belgium Vet Auth
161	Bemidji Pioneer
162	Bengaluru Deputy Conservator of Forests
163	Bhutan's National Center for Animal Health (NCAH)
164	Bihar animal husbandry department
165	Bihar Deputy Chief Minister
166	Bihar principal chief conservator of forest
167	Bulgaria's National Reference Laboratory
168	Bulgarian local authoriy
169	California Department of Food & Agriculture
170	Cambodia province Auth
171	Cambodia Vet Auth
172	Chilika Development Authority (India)
173	China Animal Disease Control Center
174	China Animal Health and Epidemiolology Center
175	China Vet Auth
176	Chitwan district Officier
177	Chitwan veterinarian
178	Danish Veterinary and Food Administration
179	Delmarva Poultry Industry
180	Denmark Vet Auth
181	District Magistrate of Patna
182	Dominican Republic Vet Auth
183	Dr Dhakal Livestock Service Expert Center
184	Dr Parshuman Phuyal Chief of Veterinary Hospital (Nepal)
185	Egypt Vet Auth
186	Epidemiologist Dr Ragini Misha
187	Hon Dat District animal husbandry division
188	India's ornitologists
189	India Chief Conservator of Forests Bihar
190	India State Government
191	India Vet Auth
192	Institut of High Security Animal Disease (NIHSAD)
193	Iran Vet Auth
194	Israel Vet Auth
195	J Infect Dis
196	Jharkhand animal husbandry department
197	Jharkhand villagers
198	Kuwait Vet Auth
199	Lang Son provincial animal health agency
200	Laos Vet Auth
201	Long An Department of Agriculture and Rural Development
202	Luderiz Maritime Research Group
203	Mahakalapara locals
204	Makawanpur district officer
205	Malaysia Vet Auth
206	Mexican Government Official Gazette
207	Mexico Vet Auth
208	Ministry of Agriculture and Livestock Development
209	Ministry of Fisheries and Marine Resources (Namibia)
210	Minnesota Vet Authorities
211	Mongabay
212	Munger Animal Husbandry officer
213	Muzzafarpur Animal Husbandry officier
214	Namibia's Central Veterinary Laboratory
215	Nawada district animal husbandry officer
216	Nepal's District Administration Office
217	Nepal Central Veterinary Laboratory
218	Nepal local vet authorities
219	Nepal Vet Auth
220	Nghe An Vet Auth
221	Nigeria Vet Auth
222	Odisha Agriculture Minister
223	Odisha Fisheries and Animal Resources Development department
224	Pakistan Today
225	Pakistan Vet Auth
226	Paradip District Veterinary Officer
227	Patna laboratory
228	Patna state animal and fisheries resources department
229	Publication authors
230	Puri assistant district veterinary officer
231	Puri Chief District Veterinary Officer
232	Quang Ninh animal health bureau
233	Russia Vet Auth
234	Sabbah Vet Auth
235	Salisbury Animal Health Laboratory
236	Saudi Arabia Vet Auth
237	South Africa Vet Auth
238	South African officials
239	South Korea Vet Auth
240	Taipei Times
241	Taiwan Animal Disease Control Center
242	Taiwan Vet Auth
243	The Chilika Development Auth
244	The Hindu Business Line
245	Union Minister of State for Environment
246	unnamed
247	US Vet Auth
248	USA National Oceanic and Atmospheric Administration
249	Vietnam disctrict's Agricultural Technique Center
250	Vietnam Vet Auth
