# Supplementary material for: Dissemination of information in event-based surveillance, a case study of Avian Influenza
Source: PLoS One. 2023 Sep 5;18(9):e0285341. doi: 10.1371/journal.pone.0285341 (PMC10479896; doi:10.1371/journal.pone.0285341)
Supplement: S5 Table — (CSV) [file pone.0285341.s005.csv]

id	source
1	HealthMap
2	Twitter
3	OIE
4	The Moveefy
5	Bulgaria Vet Auth
6	Reuters
7	KFGO News
8	Novinite.com (Sofia News Agency)
9	Focus Taiwan
10	Antara News
11	News Agency of Nigeria
12	Taiwan News
13	Shine News
14	Channel NewsAsia
15	India Vet Auth
16	Hindustantimes
17	HindiNews
18	Times of India
19	FluTrackers
20	Crofsblog
21	Odisha Bytes
22	Down To Earth Magazine
23	VietnamNews
24	The Indian Tribune
25	Avian Flu Diary
26	Zeenews
27	ProMED
28	Fisheries and Animal Ressources Developpment Department
29	Yonhap News
30	Kuwait news agency
31	Xinhua
32	Free Malaysia Today
33	The Namibian
34	Setopati
35	Daily Trust
36	Pulse.ng
37	Today.ng
38	Business Standard
39	kalingaTV
40	The Telegraph
41	India Today
42	Financial Tribune
43	UAE Ministery of Climate Change and Environment
44	Emirates247
45	The Hindu
46	Agriculture.com
47	Yahoo News
48	American Veterinary Medical Association
49	The Strait Times
50	WSAU
51	Physician's Weekly
52	Malaysia Vet Auth
53	The Malaysian Insight
54	The Star Online
55	MENAFN
56	The Poultry Site
57	WGME
58	VnExpress International
59	Bhutan Vet Auth
60	Bihar animal husbandry department
61	Bulgaria's National Reference Laboratory
62	Bureau of Animal and Plant Health Inspection and Quarantine (Taiwan)
63	Cambodia Vet Auth
64	Chief of Agricultural Service, Bandarlampung
65	Chief vet of the state
66	Chief Veterinary Officer of the Plateau State
67	China Animal Disease Control Center
68	China Animal Health and Epidemiolology Center
69	China Vet Auth
70	Denmark Vet Auth
71	District Animal Husbandry Department
72	Divisionnal commissioner
73	Egypt Vet Auth
74	Focus News
75	Gaya administrator
76	Hon Dat District animal husbandry division
77	India's government
78	India Chief Conservator of Forests Bihar
79	Iran Vet Auth
80	Khmer Times
81	KNUJ
82	Korea's ministry of environment
83	Kuwait's ministry of environment
84	Kuwait Vet Auth
85	Leader Telegram
86	Long An Department of Agriculture and Rural Development
87	Namibia Vet Auth
88	Nepal's Department of Livestock Services
89	NIHSAD
90	Patna Zoo Director
91	Pioneer Press
92	Quang Nam agriculture center
93	Ranchi zoo vet
94	Regional Diseases Diagnotic Laboratory
95	Russia Vet Auth
96	Sabah Veterinary Services Department
97	Sabbah Vet Auth
98	Star Tribune
99	Taiwan Vet Auth
100	The Himalayan Times
101	The Tribune
102	UAE Environmental Ministry
103	UAE Vet Auth
104	United News of India
105	US Vet Auth
106	USA National Oceanic and Atmospheric Administration
107	Vietnam Vet Auth
108	Whatsapp
