# Supplementary material for: Dissemination of information in event-based surveillance, a case study of Avian Influenza
Source: PLoS One. 2023 Sep 5;18(9):e0285341. doi: 10.1371/journal.pone.0285341 (PMC10479896; doi:10.1371/journal.pone.0285341)
Supplement: S6 Table — (CSV) [file pone.0285341.s006.csv]

receptor_id	emitter_id	receptor_name	emitter_name	value
5	1	PADI-web	Taiwan News	5
5	10	PADI-web	Pioneer Press	1
96	100	The Punch	News Agency of Nigeria	3
97	100	Premium Times	News Agency of Nigeria	2
98	100	Daily Trust	News Agency of Nigeria	1
5	101	PADI-web	The Eagle Online	1
5	102	PADI-web	Odisha Bytes	1
5	103	PADI-web	CBS Minnesota	1
5	104	PADI-web	India Blooms	1
5	105	PADI-web	Haaretz	1
5	106	PADI-web	KFGO News	2
5	107	PADI-web	Inquirer.net	1
5	108	PADI-web	Times of Israel	1
5	109	PADI-web	ArabianBusiness	3
5	11	PADI-web	Austin Herald	1
46	110	Foodnavigator	Center for Food Safety of Honk Kong	1
24	110	Xinhua	Center for Food Safety of Honk Kong	1
5	111	PADI-web	Gulf Business News	3
5	112	PADI-web	Gulf Today	2
5	113	PADI-web	Deccan Chronicle	1
5	114	PADI-web	Express.co.uk	1
5	115	PADI-web	Financial Tribune	1
5	116	PADI-web	Patna Daily	1
45	117	Medibulletin	Cell Host & Microbe	1
5	118	PADI-web	Digital Globalist	1
5	119	PADI-web	Pragativadi	1
5	12	PADI-web	Star Tribune	5
5	120	PADI-web	Independant.ie	4
5	121	PADI-web	The Strait Times	2
5	122	PADI-web	Trust.org	2
5	123	PADI-web	Agriculture.com	2
5	124	PADI-web	Physician's Weekly	2
5	125	PADI-web	WSAU	3
5	126	PADI-web	WHTC News	1
5	127	PADI-web	Agriland	1
5	128	PADI-web	The Malaysian Insight	2
5	129	PADI-web	Free Malaysia Today	1
2	13	The Poultry Site	CIDRAP	1
51	13	The Cambodia Daily	CIDRAP	1
5	13	PADI-web	CIDRAP	78
5	130	PADI-web	The Sun Daily	1
5	131	PADI-web	MalayMail	1
5	132	PADI-web	The Star Online	3
134	133	Delmarva Public Radio	Salisbury Daily Times	1
5	134	PADI-web	Delmarva Public Radio	1
136	135	Saudi Gazette	Saudi Press Agency	1
5	136	PADI-web	Saudi Gazette	1
5	137	PADI-web	Korea Herald	4
137	138	Korea Herald	Yonhap News	3
5	138	PADI-web	Yonhap News	4
1	139	Taiwan News	Bureau of Animal and Plant Health Inspection and Quarantine (Taiwan)	1
42	139	Focus Taiwan	Bureau of Animal and Plant Health Inspection and Quarantine (Taiwan)	2
107	14	Inquirer.net	OIE	1
103	14	CBS Minnesota	OIE	1
13	14	CIDRAP	OIE	69
114	14	Express.co.uk	OIE	1
109	14	ArabianBusiness	OIE	1
38	14	Reuters	OIE	12
108	14	Times of Israel	OIE	1
106	14	KFGO News	OIE	1
115	14	Financial Tribune	OIE	1
110	14	Center for Food Safety of Honk Kong	OIE	2
82	14	Associated Press	OIE	4
17	14	WATTAgNet	OIE	20
2	14	The Poultry Site	OIE	2
104	14	India Blooms	OIE	1
113	14	Deccan Chronicle	OIE	1
112	14	Gulf Today	OIE	1
105	14	Haaretz	OIE	1
43	14	Feedstuffs	OIE	1
40	14	Devdiscourse	OIE	4
37	14	Avian Flu Diary	OIE	1
70	14	UAE Ministery of Climate Change and Environment	OIE	8
111	14	Gulf Business News	OIE	2
24	14	Xinhua	OIE	1
5	140	PADI-web	Gulf News	2
5	141	PADI-web	Lovin Dubai	1
5	142	PADI-web	Khaleej Times	1
140	143	Gulf News	UAE Environmental Ministry	1
5	144	PADI-web	Emirates247	1
5	145	PADI-web	Odisha News Insight	1
5	146	PADI-web	Portland Press Herald	1
5	147	PADI-web	Martha\'s Vineyard News	1
5	148	PADI-web	Times Record	1
5	149	PADI-web	NECN	1
5	15	PADI-web	FarmingUK	2
5	150	PADI-web	Charlotte Observer	1
5	151	PADI-web	The Boston Globe	1
5	152	PADI-web	Durham Herald Sun	1
5	153	PADI-web	Phys.org	1
5	154	PADI-web	MENAFN	1
5	155	PADI-web	China.org.cn	2
1	156	Taiwan News	A farmer	1
2	156	The Poultry Site	A farmer	1
4	157	The Namibian	Acting Chief Veterinary Officier	1
3	157	Informante.web	Acting Chief Veterinary Officier	1
6	158	Arab Times	Al-Rai Daily	1
14	159	OIE	Bangladesh Vet Auth	1
5	16	PADI-web	Brussels Times	1
17	16	WATTAgNet	Brussels Times	1
16	160	Brussels Times	Belgium Vet Auth	2
17	160	WATTAgNet	Belgium Vet Auth	1
15	160	FarmingUK	Belgium Vet Auth	1
5	161	PADI-web	Bemidji Pioneer	1
18	161	Grand Forks Herald	Bemidji Pioneer	1
19	162	Deccan Herald	Bengaluru Deputy Conservator of Forests	1
20	163	Bhutan Vet Auth	Bhutan's National Center for Animal Health (NCAH)	1
22	164	Financial Express	Bihar animal husbandry department	1
7	164	Down To Earth Magazine	Bihar animal husbandry department	1
23	164	India Today	Bihar animal husbandry department	1
26	164	The New Indian Express	Bihar animal husbandry department	1
28	164	Press Trust of India	Bihar animal husbandry department	1
25	164	Telegraph India	Bihar animal husbandry department	1
24	164	Xinhua	Bihar animal husbandry department	2
27	164	Times of India	Bihar animal husbandry department	4
27	165	Times of India	Bihar Deputy Chief Minister	1
29	165	Business Standard	Bihar Deputy Chief Minister	1
27	166	Times of India	Bihar principal chief conservator of forest	1
30	167	Bulgaria Vet Auth	Bulgaria's National Reference Laboratory	2
41	168	Focus radio BG	Bulgarian local authoriy	1
43	169	Feedstuffs	California Department of Food & Agriculture	4
5	17	PADI-web	WATTAgNet	31
44	170	Khmer Times	Cambodia province Auth	1
14	171	OIE	Cambodia Vet Auth	6
17	171	WATTAgNet	Cambodia Vet Auth	1
26	172	The New Indian Express	Chilika Development Authority (India)	1
42	173	Focus Taiwan	China Animal Disease Control Center	1
49	174	Global Times	China Animal Health and Epidemiolology Center	1
40	174	Devdiscourse	China Animal Health and Epidemiolology Center	2
38	174	Reuters	China Animal Health and Epidemiolology Center	4
38	175	Reuters	China Vet Auth	15
14	175	OIE	China Vet Auth	3
40	175	Devdiscourse	China Vet Auth	1
37	175	Avian Flu Diary	China Vet Auth	1
36	175	Channel NewsAsia	China Vet Auth	1
50	175	Shine News	China Vet Auth	1
48	176	Setopati	Chitwan district Officier	1
48	177	Setopati	Chitwan veterinarian	1
17	178	WATTAgNet	Danish Veterinary and Food Administration	1
53	179	Delmarva Now	Delmarva Poultry Industry	1
5	18	PADI-web	Grand Forks Herald	1
14	180	OIE	Denmark Vet Auth	4
27	181	Times of India	District Magistrate of Patna	1
14	182	OIE	Dominican Republic Vet Auth	3
57	182	Prensa Latina	Dominican Republic Vet Auth	1
48	183	Setopati	Dr Dhakal Livestock Service Expert Center	1
54	184	The Himalayan Times	Dr Parshuman Phuyal Chief of Veterinary Hospital (Nepal)	1
58	185	FluTrackers	Egypt Vet Auth	1
37	185	Avian Flu Diary	Egypt Vet Auth	1
59	186	Hindustantimes	Epidemiologist Dr Ragini Misha	1
60	187	Vietnam Plus	Hon Dat District animal husbandry division	1
61	188	Daily Pioneer	India's ornitologists	1
19	189	Deccan Herald	India Chief Conservator of Forests Bihar	1
64	189	News Nation	India Chief Conservator of Forests Bihar	1
62	189	Yahoo News	India Chief Conservator of Forests Bihar	1
63	189	The Hindu	India Chief Conservator of Forests Bihar	2
26	189	The New Indian Express	India Chief Conservator of Forests Bihar	1
5	19	PADI-web	Deccan Herald	3
63	190	The Hindu	India State Government	1
14	191	OIE	India Vet Auth	6
66	191	Odisha Television Ltd	India Vet Auth	1
27	192	Times of India	Institut of High Security Animal Disease (NIHSAD)	1
69	192	Animal Disease Research Laboratory of Cuttack	Institut of High Security Animal Disease (NIHSAD)	1
7	192	Down To Earth Magazine	Institut of High Security Animal Disease (NIHSAD)	1
67	192	Cuttack Chief Veterinary Officer Dr Behera	Institut of High Security Animal Disease (NIHSAD)	1
68	192	India District Animal Husbandry	Institut of High Security Animal Disease (NIHSAD)	2
59	192	Hindustantimes	Institut of High Security Animal Disease (NIHSAD)	1
14	193	OIE	Iran Vet Auth	9
14	194	OIE	Israel Vet Auth	6
13	195	CIDRAP	J Infect Dis	1
25	196	Telegraph India	Jharkhand animal husbandry department	1
59	197	Hindustantimes	Jharkhand villagers	1
70	198	UAE Ministery of Climate Change and Environment	Kuwait Vet Auth	2
14	198	OIE	Kuwait Vet Auth	5
60	199	Vietnam Plus	Lang Son provincial animal health agency	1
5	2	PADI-web	The Poultry Site	11
21	20	Kuensel	Bhutan Vet Auth	1
14	20	OIE	Bhutan Vet Auth	2
14	200	OIE	Laos Vet Auth	1
24	201	Xinhua	Long An Department of Agriculture and Rural Development	1
44	201	Khmer Times	Long An Department of Agriculture and Rural Development	1
4	202	The Namibian	Luderiz Maritime Research Group	2
71	203	OrissaPOST	Mahakalapara locals	1
72	204	Nepal 24 hours	Makawanpur district officer	1
2	204	The Poultry Site	Makawanpur district officer	1
54	204	The Himalayan Times	Makawanpur district officer	1
14	205	OIE	Malaysia Vet Auth	7
38	205	Reuters	Malaysia Vet Auth	2
73	205	The Borneo Post	Malaysia Vet Auth	1
74	205	The Edge Markets MY	Malaysia Vet Auth	1
38	206	Reuters	Mexican Government Official Gazette	1
75	206	MercoPress	Mexican Government Official Gazette	1
14	207	OIE	Mexico Vet Auth	9
76	208	Chief of Department of Livestock Services Dr Raya	Ministry of Agriculture and Livestock Development	1
77	209	PLUS TV Africa	Ministry of Fisheries and Marine Resources (Namibia)	1
78	209	New Era LIVE	Ministry of Fisheries and Marine Resources (Namibia)	2
17	21	WATTAgNet	Kuensel	1
5	21	PADI-web	Kuensel	1
18	210	Grand Forks Herald	Minnesota Vet Authorities	1
85	210	Farms.com	Minnesota Vet Authorities	1
79	210	WNAX	Minnesota Vet Authorities	1
84	210	Duluth News Tribune	Minnesota Vet Authorities	1
88	210	Superior Telegram	Minnesota Vet Authorities	1
82	210	Associated Press	Minnesota Vet Authorities	2
83	210	Outbreak News Today	Minnesota Vet Authorities	1
81	210	AG Week	Minnesota Vet Authorities	2
86	210	West Central Tribune	Minnesota Vet Authorities	2
80	210	SC Times	Minnesota Vet Authorities	2
43	210	Feedstuffs	Minnesota Vet Authorities	2
87	210	The Globe	Minnesota Vet Authorities	1
8	210	DesMoinesRegister.com	Minnesota Vet Authorities	1
17	211	WATTAgNet	Mongabay	1
27	212	Times of India	Munger Animal Husbandry officer	2
24	212	Xinhua	Munger Animal Husbandry officer	1
89	212	NDTV	Munger Animal Husbandry officer	1
7	212	Down To Earth Magazine	Munger Animal Husbandry officer	1
63	213	The Hindu	Muzzafarpur Animal Husbandry officier	1
90	213	Tribune India	Muzzafarpur Animal Husbandry officier	1
91	214	Namibia Vet Auth	Namibia's Central Veterinary Laboratory	1
27	215	Times of India	Nawada district animal husbandry officer	1
54	216	The Himalayan Times	Nepal's District Administration Office	1
94	217	Department of Livestock Servicies	Nepal Central Veterinary Laboratory	2
47	218	Kathmandu Post	Nepal local vet authorities	1
14	219	OIE	Nepal Vet Auth	5
5	22	PADI-web	Financial Express	1
99	220	VnExpress International	Nghe An Vet Auth	1
100	221	News Agency of Nigeria	Nigeria Vet Auth	6
101	221	The Eagle Online	Nigeria Vet Auth	1
14	221	OIE	Nigeria Vet Auth	6
89	222	NDTV	Odisha Agriculture Minister	1
66	222	Odisha Television Ltd	Odisha Agriculture Minister	1
61	223	Daily Pioneer	Odisha Fisheries and Animal Resources Development department	2
63	223	The Hindu	Odisha Fisheries and Animal Resources Development department	1
27	223	Times of India	Odisha Fisheries and Animal Resources Development department	1
89	223	NDTV	Odisha Fisheries and Animal Resources Development department	1
26	223	The New Indian Express	Odisha Fisheries and Animal Resources Development department	1
29	223	Business Standard	Odisha Fisheries and Animal Resources Development department	1
102	223	Odisha Bytes	Odisha Fisheries and Animal Resources Development department	1
66	223	Odisha Television Ltd	Odisha Fisheries and Animal Resources Development department	4
25	223	Telegraph India	Odisha Fisheries and Animal Resources Development department	1
5	224	PADI-web	Pakistan Today	1
14	225	OIE	Pakistan Vet Auth	1
26	226	The New Indian Express	Paradip District Veterinary Officer	1
27	227	Times of India	Patna laboratory	1
27	228	Times of India	Patna state animal and fisheries resources department	1
26	228	The New Indian Express	Patna state animal and fisheries resources department	1
117	229	Cell Host & Microbe	Publication authors	1
5	23	PADI-web	India Today	1
2	23	The Poultry Site	India Today	1
118	230	Digital Globalist	Puri assistant district veterinary officer	1
66	231	Odisha Television Ltd	Puri Chief District Veterinary Officer	1
27	231	Times of India	Puri Chief District Veterinary Officer	1
29	231	Business Standard	Puri Chief District Veterinary Officer	1
119	231	Pragativadi	Puri Chief District Veterinary Officer	1
25	231	Telegraph India	Puri Chief District Veterinary Officer	1
24	232	Xinhua	Quang Ninh animal health bureau	2
14	233	OIE	Russia Vet Auth	5
127	233	Agriland	Russia Vet Auth	1
2	233	The Poultry Site	Russia Vet Auth	1
12	233	Star Tribune	Russia Vet Auth	2
15	233	FarmingUK	Russia Vet Auth	1
131	234	MalayMail	Sabbah Vet Auth	1
130	234	The Sun Daily	Sabbah Vet Auth	1
73	234	The Borneo Post	Sabbah Vet Auth	3
132	234	The Star Online	Sabbah Vet Auth	3
107	234	Inquirer.net	Sabbah Vet Auth	1
128	234	The Malaysian Insight	Sabbah Vet Auth	1
129	234	Free Malaysia Today	Sabbah Vet Auth	1
133	235	Salisbury Daily Times	Salisbury Animal Health Laboratory	1
135	236	Saudi Press Agency	Saudi Arabia Vet Auth	1
14	237	OIE	South Africa Vet Auth	5
14	238	OIE	South African officials	1
138	239	Yonhap News	South Korea Vet Auth	7
137	239	Korea Herald	South Korea Vet Auth	1
155	24	China.org.cn	Xinhua	2
5	24	PADI-web	Xinhua	11
5	240	PADI-web	Taipei Times	1
1	241	Taiwan News	Taiwan Animal Disease Control Center	1
42	241	Focus Taiwan	Taiwan Animal Disease Control Center	2
1	242	Taiwan News	Taiwan Vet Auth	2
14	242	OIE	Taiwan Vet Auth	16
139	242	Bureau of Animal and Plant Health Inspection and Quarantine (Taiwan)	Taiwan Vet Auth	2
42	242	Focus Taiwan	Taiwan Vet Auth	2
26	243	The New Indian Express	The Chilika Development Auth	1
5	244	PADI-web	The Hindu Business Line	1
29	245	Business Standard	Union Minister of State for Environment	1
38	246	Reuters	unnamed	2
128	246	The Malaysian Insight	unnamed	1
145	246	Odisha News Insight	unnamed	1
43	247	Feedstuffs	US Vet Auth	1
14	247	OIE	US Vet Auth	17
17	247	WATTAgNet	US Vet Auth	1
153	248	Phys.org	USA National Oceanic and Atmospheric Administration	1
147	248	Martha\'s Vineyard News	USA National Oceanic and Atmospheric Administration	1
152	248	Durham Herald Sun	USA National Oceanic and Atmospheric Administration	1
146	248	Portland Press Herald	USA National Oceanic and Atmospheric Administration	1
82	248	Associated Press	USA National Oceanic and Atmospheric Administration	1
149	248	NECN	USA National Oceanic and Atmospheric Administration	1
148	248	Times Record	USA National Oceanic and Atmospheric Administration	1
150	248	Charlotte Observer	USA National Oceanic and Atmospheric Administration	1
151	248	The Boston Globe	USA National Oceanic and Atmospheric Administration	1
154	249	MENAFN	Vietnam disctrict's Agricultural Technique Center	1
24	249	Xinhua	Vietnam disctrict's Agricultural Technique Center	1
5	25	PADI-web	Telegraph India	5
14	250	OIE	Vietnam Vet Auth	7
13	250	CIDRAP	Vietnam Vet Auth	1
5	26	PADI-web	The New Indian Express	10
5	27	PADI-web	Times of India	30
13	28	CIDRAP	Press Trust of India	1
5	29	PADI-web	Business Standard	5
5	3	PADI-web	Informante.web	2
38	30	Reuters	Bulgaria Vet Auth	14
37	30	Avian Flu Diary	Bulgaria Vet Auth	1
34	30	Bulgarian National Television	Bulgaria Vet Auth	4
35	30	Novinite.com (Sofia News Agency)	Bulgaria Vet Auth	1
33	30	The Sofia Globe	Bulgaria Vet Auth	1
36	30	Channel NewsAsia	Bulgaria Vet Auth	1
39	30	Focus News	Bulgaria Vet Auth	1
31	30	SeeNews	Bulgaria Vet Auth	1
2	30	The Poultry Site	Bulgaria Vet Auth	1
32	30	Bulgarian Focus Information Agency	Bulgaria Vet Auth	1
40	30	Devdiscourse	Bulgaria Vet Auth	1
24	30	Xinhua	Bulgaria Vet Auth	2
14	30	OIE	Bulgaria Vet Auth	9
5	31	PADI-web	SeeNews	1
39	32	Focus News	Bulgarian Focus Information Agency	1
5	33	PADI-web	The Sofia Globe	1
39	34	Focus News	Bulgarian National Television	2
35	34	Novinite.com (Sofia News Agency)	Bulgarian National Television	2
5	35	PADI-web	Novinite.com (Sofia News Agency)	4
5	36	PADI-web	Channel NewsAsia	4
13	37	CIDRAP	Avian Flu Diary	5
121	38	The Strait Times	Reuters	2
126	38	WHTC News	Reuters	1
123	38	Agriculture.com	Reuters	2
36	38	Channel NewsAsia	Reuters	2
13	38	CIDRAP	Reuters	1
120	38	Independant.ie	Reuters	4
106	38	KFGO News	Reuters	1
125	38	WSAU	Reuters	3
5	38	PADI-web	Reuters	27
124	38	Physician's Weekly	Reuters	2
40	38	Devdiscourse	Reuters	1
62	38	Yahoo News	Reuters	1
2	38	The Poultry Site	Reuters	2
122	38	Trust.org	Reuters	2
5	39	PADI-web	Focus News	4
95	4	allAfrica	The Namibian	1
5	4	PADI-web	The Namibian	4
5	40	PADI-web	Devdiscourse	9
35	41	Novinite.com (Sofia News Agency)	Focus radio BG	1
5	42	PADI-web	Focus Taiwan	7
5	43	PADI-web	Feedstuffs	8
5	44	PADI-web	Khmer Times	2
5	45	PADI-web	Medibulletin	1
5	46	PADI-web	Foodnavigator	1
5	47	PADI-web	Kathmandu Post	5
5	48	PADI-web	Setopati	5
5	49	PADI-web	Global Times	1
5	50	PADI-web	Shine News	1
5	51	PADI-web	The Cambodia Daily	1
5	52	PADI-web	NYOOOZ	1
5	53	PADI-web	Delmarva Now	1
5	54	PADI-web	The Himalayan Times	4
47	55	Kathmandu Post	Dr K. Tiwari Municipal Veterinary Service	1
5	56	PADI-web	Nepali Sansar	1
5	57	PADI-web	Prensa Latina	1
13	58	CIDRAP	FluTrackers	1
5	59	PADI-web	Hindustantimes	5
5	6	PADI-web	Arab Times	1
5	60	PADI-web	Vietnam Plus	2
5	61	PADI-web	Daily Pioneer	6
5	62	PADI-web	Yahoo News	2
5	63	PADI-web	The Hindu	3
5	64	PADI-web	News Nation	1
37	65	Avian Flu Diary	Patna Zoo Director	1
19	65	Deccan Herald	Patna Zoo Director	1
116	65	Patna Daily	Patna Zoo Director	1
27	65	Times of India	Patna Zoo Director	4
5	66	PADI-web	Odisha Television Ltd	10
29	67	Business Standard	Cuttack Chief Veterinary Officer Dr Behera	1
52	67	NYOOOZ	Cuttack Chief Veterinary Officer Dr Behera	1
26	67	The New Indian Express	Cuttack Chief Veterinary Officer Dr Behera	1
61	68	Daily Pioneer	India District Animal Husbandry	2
24	68	Xinhua	India District Animal Husbandry	1
59	68	Hindustantimes	India District Animal Husbandry	2
65	68	Patna Zoo Director	India District Animal Husbandry	1
27	68	Times of India	India District Animal Husbandry	6
25	68	Telegraph India	India District Animal Husbandry	1
7	69	Down To Earth Magazine	Animal Disease Research Laboratory of Cuttack	1
5	7	PADI-web	Down To Earth Magazine	5
142	70	Khaleej Times	UAE Ministery of Climate Change and Environment	1
141	70	Lovin Dubai	UAE Ministery of Climate Change and Environment	1
143	70	UAE Environmental Ministry	UAE Ministery of Climate Change and Environment	1
140	70	Gulf News	UAE Ministery of Climate Change and Environment	1
144	70	Emirates247	UAE Ministery of Climate Change and Environment	1
2	70	The Poultry Site	UAE Ministery of Climate Change and Environment	1
109	70	ArabianBusiness	UAE Ministery of Climate Change and Environment	2
112	70	Gulf Today	UAE Ministery of Climate Change and Environment	1
111	70	Gulf Business News	UAE Ministery of Climate Change and Environment	1
5	71	PADI-web	OrissaPOST	1
5	72	PADI-web	Nepal 24 hours	1
5	73	PADI-web	The Borneo Post	4
5	74	PADI-web	The Edge Markets MY	1
5	75	PADI-web	MercoPress	1
47	76	Kathmandu Post	Chief of Department of Livestock Services Dr Raya	2
48	76	Setopati	Chief of Department of Livestock Services Dr Raya	2
5	77	PADI-web	PLUS TV Africa	1
95	78	allAfrica	New Era LIVE	1
5	78	PADI-web	New Era LIVE	2
5	79	PADI-web	WNAX	1
5	8	PADI-web	DesMoinesRegister.com	2
5	80	PADI-web	SC Times	2
5	81	PADI-web	AG Week	2
11	82	Austin Herald	Associated Press	1
9	82	Sentinel and Enterprise	Associated Press	1
12	82	Star Tribune	Associated Press	3
10	82	Pioneer Press	Associated Press	1
8	82	DesMoinesRegister.com	Associated Press	1
5	83	PADI-web	Outbreak News Today	1
5	84	PADI-web	Duluth News Tribune	1
5	85	PADI-web	Farms.com	1
5	86	PADI-web	West Central Tribune	2
5	87	PADI-web	The Globe	1
5	88	PADI-web	Superior Telegram	1
5	89	PADI-web	NDTV	5
5	9	PADI-web	Sentinel and Enterprise	1
5	90	PADI-web	Tribune India	1
4	91	The Namibian	Namibia Vet Auth	2
24	91	Xinhua	Namibia Vet Auth	1
14	91	OIE	Namibia Vet Auth	2
78	91	New Era LIVE	Namibia Vet Auth	1
92	91	African Daily Voice	Namibia Vet Auth	1
93	91	Namibian Government	Namibia Vet Auth	1
3	91	Informante.web	Namibia Vet Auth	1
5	92	PADI-web	African Daily Voice	1
55	94	Dr K. Tiwari Municipal Veterinary Service	Department of Livestock Servicies	1
56	94	Nepali Sansar	Department of Livestock Servicies	1
54	94	The Himalayan Times	Department of Livestock Servicies	1
47	94	Kathmandu Post	Department of Livestock Servicies	1
5	95	PADI-web	allAfrica	3
5	96	PADI-web	The Punch	3
5	97	PADI-web	Premium Times	1
95	97	allAfrica	Premium Times	1
5	98	PADI-web	Daily Trust	1
5	99	PADI-web	VnExpress International	1
