# Supplementary material for: Dissemination of information in event-based surveillance, a case study of Avian Influenza
Source: PLoS One. 2023 Sep 5;18(9):e0285341. doi: 10.1371/journal.pone.0285341 (PMC10479896; doi:10.1371/journal.pone.0285341)
Supplement: S7 Table — (CSV) [file pone.0285341.s007.csv]

receptor_id	emitter_id	receptor_name	emitter_name	value
2	10	Twitter	Antara News	1
1	100	HealthMap	The Himalayan Times	1
1	101	HealthMap	The Tribune	1
55	102	MENAFN	UAE Environmental Ministry	1
3	103	OIE	UAE Vet Auth	2
1	104	HealthMap	United News of India	3
3	105	OIE	US Vet Auth	2
57	106	WGME	USA National Oceanic and Atmospheric Administration	1
58	107	VnExpress International	Vietnam Vet Auth	1
3	107	OIE	Vietnam Vet Auth	1
54	108	The Star Online	Whatsapp	1
37	11	Today.ng	News Agency of Nigeria	1
35	11	Daily Trust	News Agency of Nigeria	1
36	11	Pulse.ng	News Agency of Nigeria	1
1	12	HealthMap	Taiwan News	2
1	13	HealthMap	Shine News	1
1	14	HealthMap	Channel NewsAsia	3
26	15	Zeenews	India Vet Auth	1
18	15	Times of India	India Vet Auth	1
28	15	Fisheries and Animal Ressources Developpment Department	India Vet Auth	1
27	15	ProMED	India Vet Auth	1
19	15	FluTrackers	India Vet Auth	1
1	16	HealthMap	Hindustantimes	1
19	17	FluTrackers	HindiNews	1
1	18	HealthMap	Times of India	5
20	18	Crofsblog	Times of India	1
2	19	Twitter	FluTrackers	4
1	2	HealthMap	Twitter	17
2	20	Twitter	Crofsblog	2
1	21	HealthMap	Odisha Bytes	3
1	22	HealthMap	Down To Earth Magazine	1
1	23	HealthMap	VietnamNews	1
1	24	HealthMap	The Indian Tribune	2
2	25	Twitter	Avian Flu Diary	3
1	26	HealthMap	Zeenews	1
1	27	HealthMap	ProMED	4
21	28	Odisha Bytes	Fisheries and Animal Ressources Developpment Department	1
20	28	Crofsblog	Fisheries and Animal Ressources Developpment Department	1
22	28	Down To Earth Magazine	Fisheries and Animal Ressources Developpment Department	1
1	29	HealthMap	Yonhap News	1
1	3	HealthMap	OIE	2
6	3	Reuters	OIE	6
27	3	ProMED	OIE	2
31	3	Xinhua	OIE	2
43	3	UAE Ministery of Climate Change and Environment	OIE	3
44	3	Emirates247	OIE	1
42	3	Financial Tribune	OIE	1
1	30	HealthMap	Kuwait news agency	1
1	31	HealthMap	Xinhua	5
1	32	HealthMap	Free Malaysia Today	1
1	33	HealthMap	The Namibian	1
1	34	HealthMap	Setopati	1
1	35	HealthMap	Daily Trust	1
1	36	HealthMap	Pulse.ng	1
1	37	HealthMap	Today.ng	1
1	38	HealthMap	Business Standard	2
1	39	HealthMap	kalingaTV	1
1	4	HealthMap	The Moveefy	2
1	40	HealthMap	The Telegraph	1
1	41	HealthMap	India Today	2
1	42	HealthMap	Financial Tribune	1
56	43	The Poultry Site	UAE Ministery of Climate Change and Environment	3
1	44	HealthMap	Emirates247	1
1	45	HealthMap	The Hindu	1
1	46	HealthMap	Agriculture.com	1
1	47	HealthMap	Yahoo News	1
2	48	Twitter	American Veterinary Medical Association	2
1	49	HealthMap	The Strait Times	3
6	5	Reuters	Bulgaria Vet Auth	7
8	5	Novinite.com (Sofia News Agency)	Bulgaria Vet Auth	1
7	5	KFGO News	Bulgaria Vet Auth	1
1	50	HealthMap	WSAU	1
1	51	HealthMap	Physician's Weekly	1
32	52	Free Malaysia Today	Malaysia Vet Auth	1
3	52	OIE	Malaysia Vet Auth	1
1	53	HealthMap	The Malaysian Insight	1
1	54	HealthMap	The Star Online	2
1	55	HealthMap	MENAFN	1
1	56	HealthMap	The Poultry Site	2
27	56	ProMED	The Poultry Site	1
1	57	HealthMap	WGME	1
1	58	HealthMap	VnExpress International	1
3	59	OIE	Bhutan Vet Auth	1
1	6	HealthMap	Reuters	8
51	6	Physician's Weekly	Reuters	1
47	6	Yahoo News	Reuters	1
14	6	Channel NewsAsia	Reuters	1
50	6	WSAU	Reuters	1
46	6	Agriculture.com	Reuters	1
2	6	Twitter	Reuters	5
49	6	The Strait Times	Reuters	1
48	6	American Veterinary Medical Association	Reuters	1
4	60	The Moveefy	Bihar animal husbandry department	1
5	61	Bulgaria Vet Auth	Bulgaria's National Reference Laboratory	1
9	62	Focus Taiwan	Bureau of Animal and Plant Health Inspection and Quarantine (Taiwan)	1
3	63	OIE	Cambodia Vet Auth	2
10	64	Antara News	Chief of Agricultural Service, Bandarlampung	1
11	65	News Agency of Nigeria	Chief vet of the state	1
11	66	News Agency of Nigeria	Chief Veterinary Officer of the Plateau State	2
12	67	Taiwan News	China Animal Disease Control Center	2
9	67	Focus Taiwan	China Animal Disease Control Center	2
6	68	Reuters	China Animal Health and Epidemiolology Center	2
14	69	Channel NewsAsia	China Vet Auth	1
6	69	Reuters	China Vet Auth	3
13	69	Shine News	China Vet Auth	1
1	7	HealthMap	KFGO News	1
3	70	OIE	Denmark Vet Auth	1
15	71	India Vet Auth	District Animal Husbandry Department	1
17	71	HindiNews	District Animal Husbandry Department	1
16	71	Hindustantimes	District Animal Husbandry Department	1
18	72	Times of India	Divisionnal commissioner	1
19	73	FluTrackers	Egypt Vet Auth	1
1	74	HealthMap	Focus News	2
18	75	Times of India	Gaya administrator	1
23	76	VietnamNews	Hon Dat District animal husbandry division	1
24	77	The Indian Tribune	India's government	1
25	78	Avian Flu Diary	India Chief Conservator of Forests Bihar	1
3	79	OIE	Iran Vet Auth	2
1	8	HealthMap	Novinite.com (Sofia News Agency)	1
1	80	HealthMap	Khmer Times	1
1	81	HealthMap	KNUJ	1
25	82	Avian Flu Diary	Korea's ministry of environment	1
29	82	Yonhap News	Korea's ministry of environment	1
30	83	Kuwait news agency	Kuwait's ministry of environment	1
3	84	OIE	Kuwait Vet Auth	3
1	85	HealthMap	Leader Telegram	1
31	86	Xinhua	Long An Department of Agriculture and Rural Development	1
33	87	The Namibian	Namibia Vet Auth	1
31	87	Xinhua	Namibia Vet Auth	1
34	88	Setopati	Nepal's Department of Livestock Services	1
39	89	kalingaTV	NIHSAD	1
18	89	Times of India	NIHSAD	2
41	89	India Today	NIHSAD	1
38	89	Business Standard	NIHSAD	1
24	89	The Indian Tribune	NIHSAD	1
40	89	The Telegraph	NIHSAD	1
1	9	HealthMap	Focus Taiwan	4
18	90	Times of India	Patna Zoo Director	1
1	91	HealthMap	Pioneer Press	1
31	92	Xinhua	Quang Nam agriculture center	1
4	93	The Moveefy	Ranchi zoo vet	1
38	94	Business Standard	Regional Diseases Diagnotic Laboratory	1
45	94	The Hindu	Regional Diseases Diagnotic Laboratory	1
3	95	OIE	Russia Vet Auth	2
52	96	Malaysia Vet Auth	Sabah Veterinary Services Department	1
53	96	The Malaysian Insight	Sabah Veterinary Services Department	1
49	96	The Strait Times	Sabah Veterinary Services Department	2
54	97	The Star Online	Sabbah Vet Auth	1
48	98	American Veterinary Medical Association	Star Tribune	1
9	99	Focus Taiwan	Taiwan Vet Auth	1
